# Supplementary material for: Tropaeolum majus R2R3 MYB Transcription Factor TmPAP2 Functions as a Positive Regulator of Anthocyanin Biosynthesis
Source: Int J Mol Sci. 2022 Oct 17;23(20):12395. doi: 10.3390/ijms232012395 (PMC9604057; doi:10.3390/ijms232012395)
Supplement: Supplementary file 1 [file ijms-23-12395-s001.zip]

Archive with 3 entries (3 files):
- File S1.pdf
- Table S1.xls
- Table S2.pdf
