# Supplementary material for: Tropaeolum majus R2R3 MYB Transcription Factor TmPAP2 Functions as a Positive Regulator of Anthocyanin Biosynthesis
Source: Int J Mol Sci. 2022 Oct 17;23(20):12395. doi: 10.3390/ijms232012395 (PMC9604057; doi:10.3390/ijms232012395)
Supplement: Supplementary file 1 [file ijms-23-12395-s001.zip › Table S1.xls]

## Sheet: Sheet1
Table S1. Expression levels of MBW component genes and biosynthesis genes in general phenylpropanoid pathway and anthocyanin biosynthesis pathway in the Empress of India and the Buttercream nasturtium according to the transcriptome analysis.
gene_id	tpm_E1	tpm_E2	tpm_E3	tpm_B1	tpm_B2	tpm_B3
TRINITY_DN10397_c0_g1	9.73221	17.5943	10.8796	10.4976	6.45901	8.90603	TmTTG1
TRINITY_DN2897_c0_g2	14.3433	3.82114	4.9419	1.05054	0.671116	0.752747	TmPAP1
TRINITY_DN2897_c0_g1	0.895865	0.333366	0.972151	0	0	0	TmPAP2
TRINITY_DN4786_c0_g1	0.578854	0.911965	0.210973	0.843459	0.969689	0.833857	TmGL3
TRINITY_DN944_c0_g1	1.31835	0.387438	0	0	0	0	TmC4H
TRINITY_DN6071_c0_g1	920.711	755.26	647.128	294.132	108.089	235.925	TmCHS
TRINITY_DN4334_c0_g1	80.5421	45.8455	30.4158	41.2311	18.8512	27.8009	TmCHI
TRINITY_DN328_c1_g1	29.0542	6.47045	8.2688	0	0	0	TmDFR
TRINITY_DN10505_c0_g1	14.9756	20.3788	27.5342	3.39082	12.5466	4.4178	TmANS
TRINITY_DN2139_c0_g1	19.5759	20.2826	19.1091	3.79814	4.37521	4.3847	TmUF3GT
TRINITY_DN6914_c0_g1	1.48136	1.26237	2.16541	4.26458	0.335449	0.867781	TmACT2
